# Supplementary material for: Organizational Aspects of the Implementation and Use of Whole Genome Sequencing and Whole Exome Sequencing in the Pediatric Population in Italy: Results of a Survey
Source: J Pers Med. 2023 May 26;13(6):899. doi: 10.3390/jpm13060899 (PMC10304348; doi:10.3390/jpm13060899)
Supplement: Supplementary file 1 [file jpm-13-00899-s001.zip]

Archive with 1 entries (1 files):
- jpm-2396036-supplementary.pdf
